# Supplementary material for: Deferred Versus Upfront Cytoreductive Nephrectomy in MetaStatic Renal Cell Carcinoma: Comparative Survival Analysis in the Immunotherapy Era
Source: Cancers (Basel). 2025 Sep 26;17(19):3136. doi: 10.3390/cancers17193136 (PMC12523447; doi:10.3390/cancers17193136)
Supplement: Supplementary file 1 [file cancers-17-03136-s001.zip]

Archive with 1 entries (1 files):
- cancers-3766960-supplementary.pdf
